# Supplementary material for: The high-density lipoprotein cholesterol (HDL-C)-concentration-dependent association between anti-inflammatory capacity and sepsis: A single-center cross-sectional study
Source: PLoS One. 2024 Apr 11;19(4):e0296863. doi: 10.1371/journal.pone.0296863 (PMC11008828; doi:10.1371/journal.pone.0296863)
Supplement: S1 Dataset — (XLSX) [file pone.0296863.s003.xlsx]

## Sheet: 工作表1
No.	VCAM-1 mRNA Fold Change	Male gender	BMI	Septic shock	Smoking history	Dyslipidemia	Gout	Pneumonia	UTI	Blood & catheter infection	Intraabdominal infection	Soft tissue infection	CNS infection	Hypertension	Type 2 DM	ESRD (dialysis)	Atrial fibrillation	Conronary artery disease	Triglyceride	Total cholesterol	HDL-C	LDL-C	Serum Amyloid A	CRP	Albumin	Uric acid	PCT(ng/ml)	Lactate_0	WBC	Hb	Platelet	Crea	ALT	APACHE II	SOFA	Age	IL-6 (pg/mL)	IL-6 (pg/mL) in apoB-depleted plasma
Sepsis subjects
S1	0.520587	1	17.6	0	0	0	0	1	1	0	0	0	0	0	1	0	0	0	85	141	34.7	89.3	1840.9	18.85	3.2	6.6	10.45	6.3	13300	7.4	339000	2.85	36	31	8	83
S2	0.846036	1	19.467	0	1	0	0	1	0	0	0	0	0	0	0	0	0	0	79	52	11.2	25	707.1	13.4	2.5	3.1	2.13	17.1	12200	7.8	346000	0.91	10	25	11	74
S3	0.535318	1	24.859	0	0	0	1	1	0	0	0	0	0	0	0	0	0	0	320	103	14.9	24.1	3632	29.88	2.8	4.6	3.73	12.4	6700	13.3	70000	2.34	29	25	10	88
S4	0.634367	1	27.66	0	1	1	0	0	0	0	1	0	0	1	1	0	0	1	129	99	21.1	52.1	361	5.22	2.9	7	0.23	29.9	16100	11.1	387000	1.12	48	9	5	52
S5	0.645835	1	20	0	0	0	1	1	0	0	0	0	0	1	0	0	0	0	85	142	39.4	85.6	1194.1	21.04	3	0.7	2.8	9	11600	9.3	254000	4.61	11	23	14	49
S6	0.366665	0	26.056	0	0	0	0	1	0	0	0	0	0	1	0	0	1	0	102	132	34.7	76.9	72.7	1.16	3.2	4.1	0.69	50.2	13500	11.2	391000	0.68	40	28	5	83
S7	0.27429	1	17.11	0	1	0	0	1	0	0	0	0	0	0	0	0	0	1	83	79	14	48.4	1282.5	12.38	2.8	2.7	0.42	16.9	500	9.3	84000	0.68	33	22	7	88
S8	0.317967	1	20.7	0	0	0	0	1	0	0	0	0	0	0	1	1	0	0	46	112	46.5	56.3	32.5	0.46	3.9	3	0.32	31.6	12600	7.3	140000	4.05	22	31	8	69
S9	0.297884	0	17.712	0	0	0	0	0	0	0	0	0	0	1	0	0	0	0	97	158	64.5	74.1	84.3	1.54	3.4	6.6	0.57	2.7	7600	8.4	75000	5.25	22	30	13	63
S10	0.372395	1	23.437	0	0	1	0	0	0	0	0	0	0	1	0	1	0	0	48	149	51.6	87.8	887.1	5.63	2.8	6.2	4.85	9.1	5500	7.1	119000	7.76	15	31	11	67
S11	0.545332	1	15.077	0	1	0	0	1	0	0	0	0	0	0	0	0	0	0	38	45	13.4	24	664.3	20.65	2.8	0.3	0.86	12.9	2600	9.4	244000	0.44	14	22	3	62
S12	0.559003	1	20.794	0	0	0	0	1	0	0	0	0	0	1	0	0	0	1	79	82	20.9	45.3	1243.2	15.2	2.2	2.9	1.68	9.9	24100	7.9	222000	2.03	32	19	6	81
S13	0.491079	1	29.668	0	1	0	0	1	0	0	0	1	0	1	1	0	0	0	81	94	17.6	60.2	1598.3	10.82	2.6	6.9	0.16	11	17900	6.8	447000	2.12	5	26	9	62
S14	0.492325	1	15.225	0	1	0	0	1	0	0	0	0	0	0	1	0	0	0	75	68	22.2	30.8	1184.3	15.2	2.5	2.3	1.5	12	4300	8.6	105000	1.06	50	18	5	56
S15	0.438812	1	27.3	0	1	0	0	1	0	0	0	0	0	0	0	0	0	0	208	126	3.5	80.9	438.6	11.71	2.4	17.4	3.87	52.8	7000	6.6	242000	8.04	28	26	14	60
S16	0.549863	0	27.689	0	0	1	1	1	0	0	0	0	0	1	0	0	1	0	83	105	33	55.4	525.5	23.75	2.7	7.5	0.13	9.9	8700	8.2	231000	2.81	12	33	11	91
S17	0.582609	1	23.212	0	0	0	1	0	0	1	0	0	0	1	1	1	0	1	273	132	18	59.4	3158.1	22.31	3.7	4.4	16.97	9.3	19900	9.5	140000	13.54	14	18	7	75
S18	0.470269	1	18.106	0	1	0	0	0	0	0	1	0	0	0	0	0	0	0	164	97	4.2	60	76.6	9.68	3	2.5	3.03	10.5	21300	8.9	73000	2.66	29	31	12	61
S19	0.458562	0	29.776	0	0	0	0	1	0	0	0	0	0	1	1	0	0	0	141	122	21.1	72.7	275.2	9.32	2.8	4.7	0.04	10.3	16700	9.2	141000	1.51	13	20	6	76
S20	0.386694	1	22.309	0	1	0	0	1	0	0	0	0	0	1	0	0	0	0	80	100	33.3	50.7	488.9	6.18	3.9	3.1	0.16	10.6	7700	12.8	113000	0.78	11	19	7	93
S21	0.555453	1	21.868	0	0	0	0	1	0	0	0	0	0	0	0	0	0	0	166	96	4.9	57.9	929.6	31.88	2.3	1.2	11	11	800	9.3	52000	0.63	39	38	12	64
S22	0.371233	1	25.848	0	1	0	0	0	0	0	1	0	0	1	0	0	0	1	56	126	55.8	59	2769.3	15.31	3.5	null	null	7.5	12400	13.1	192000	0.94	25	13	2	59
S23	0.453215	0	26.633	0	0	0	0	1	0	0	0	0	0	0	0	0	0	0	117	169	42.5	103.1	782.5	12.53	2.5	3	0.11	15.4	4800	7.5	16000	0.56	23	23	9	65
S24	0.419289	1	25.637	0	1	0	0	1	0	0	1	0	0	1	0	0	0	0	195	93	4.3	49.7	2032.3	14.9	2.5	7.2	null	12	9900	8.5	66000	2.43	53	36	15	71
S25	0.442656	1	21.616	0	1	0	0	1	0	0	0	0	0	0	0	0	0	1	115	65	15.2	26.8	1407.1	12.19	2.1	3.6	0.31	5.3	7600	7.7	253000	2.25	35	31	8	84
S26	0.522074	0	23.104	0	0	0	1	1	0	0	0	0	0	1	0	0	1	0	113	85	13.6	48.8	408.4	19.7	2	3.2	0.96	27	6500	9.7	32000	1.29	35	20	9	79
S27	0.595901	1	25.343	0	1	0	0	1	0	0	0	0	0	1	0	0	0	0	84	97	16.5	63.7	952.5	17.05	3	10.5	7.2	28.4	13000	12.3	216000	1.17	55	24	8	85
S28	0.284659	1	18.131	0	1	0	0	1	0	0	0	0	0	0	0	0	0	0	120	120	31.6	64.4	664.3	4.98	3.3	6.1	2.82	8.2	7800	9.1	200000	1.39	18	27	7	67
S29	0.374887	1	24.991	0	0	0	0	1	0	0	0	0	0	1	0	0	0	0	73	81	26.5	39.9	151.3	7.1	3.3	4.2	1.21	12.5	6900	7.6	100000	1.6	29	29	11	75
S30	0.456707	1	20.904	0	1	1	0	1	0	0	0	0	0	1	1	0	0	1	163	115	27.1	55.3	169.4	2.2	3.6	9.7	0.6	10.7	10700	5.6	126000	7	10	30	9	67
S31	0.479221	1	20.859	0	1	0	0	0	0	0	1	0	0	1	0	0	0	0	32	128	35.4	86.2	10.5	0.1	3.6	2.6	null	63	22900	11.9	24000	0.71	1168	24	9	66
S32	0.515022	1	25.356	0	1	0	0	0	0	1	0	0	0	0	0	0	0	0	128	183	35.2	122.2	1154.9	11.6	3	3.8	3.87	4.6	6900	9.9	92000	0.89	44	18	4	65
S33	0.539764	1	18.004	0	0	0	0	1	0	0	0	0	0	1	1	0	0	1	30	54	31.8	16.2	1482.8	7.86	3.6	5.7	1.2	11.6	13300	11.7	147000	1.55	66	17	8	78
S34	0.292999	0	32.456	0	0	1	0	0	0	0	1	0	0	1	1	0	0	0	241	101	11.1	41.7	408.4	21.05	3.7	8.9	7.4	9	4900	9.8	80000	4.04	18	21	11	75
S35	0.44259	0	25.308	0	0	0	0	1	1	1	0	0	0	1	1	0	1	1	76	103	35.5	52.3	558.7	16.2	3.6	7.7	0.48	9.9	11700	8.3	286000	3.48	11	33	8	84
S36	0.428532	1	17.083	0	0	0	0	1	0	0	0	0	0	1	0	0	0	0	102	68	16.2	31.4	1964.9	13	3.4	2.1	0.97	5.6	1500	8.6	26000	0.67	22	27	6	64
S37	0.417351	1	19.487	0	1	0	0	0	0	0	0	0	0	1	1	0	1	1	39	72	28	36.2	40.8	0.6	3.9	11.6	0.56	8.9	15700	11.1	159000	4.07	24	14	7	86
S38	0.376421	1	30.863	0	0	0	0	0	0	0	1	0	0	0	0	0	0	0	157	43	2.1	9.5	23.9	10.7	3.1	4.9	13.17	27.1	17400	12.4	77000	5.74	32	20	14	34
S39	0.435089	0	24.658	0	0	0	0	0	0	0	0	0	0	0	0	0	0	0	109	87	23.2	42	431.9	3.2	2.8	5.6	0.12	11.5	9200	12.3	268000	0.73	45	14	10	58
S40	0.305194	1	26.73	0	0	1	1	1	0	0	0	0	0	1	1	0	0	0	66	101	52	35.8	401.6	0.24	3.7	4	0.38	9.2	13900	10	125000	1.31	38	23	9	86
S41	0.42837	0	21.056	0	0	0	0	1	0	0	0	0	0	1	0	0	0	0	132	77	13.3	37.3	1621.5	22.55	3	3.4	0.66	11	400	6	27000	0.67	35	28	10	62
S42	0.476654	1	19.004	0	1	0	0	1	0	0	0	0	0	0	0	0	0	0	104	139	39	79.2	1528.9	16.28	3.6	null	0.29	13.8	4500	7.6	96000	0.75	32	21	8	65
S43	0.3914	1	26.789	0	0	0	0	1	1	0	0	0	0	0	0	0	0	0	152	130	25.3	74.3	1190.9	10.36	3.8	13.7	19.26	10.8	2100	9.9	229000	6.79	137	36	11	70
S44	0.48531	0	23.111	1	0	0	0	0	1	0	0	0	0	1	1	0	0	0	46	76	14	52.8	3285.2	22.1	2.8	5.3	1.94	51.6	5900	8.8	122000	2.06	12	41	16	78
S45	0.616571	0	26.0156	1	0	0	0	1	0	0	0	0	0	1	1	1	0	1	214	80	6.9	30.3	6655.7	43.8	2.3	3.8	64.61	21.7	12300	8.6	26000	0.69	23	32	11	59
S46	0.756453	1	19.8347	1	0	0	0	1	1	0	0	0	0	0	0	0	0	1	46	48	21.3	17.5	381.3	24.4	2.4	null	6.83	46.5	30900	8.4	98000	3.73	13	31	13	93
S47	0.576039	1	24.219	1	1	0	0	0	0	0	1	0	0	0	0	0	0	0	49	66	31.8	24.4	733.3	17.1	2.5	null	52.67	106.9	19000	10.2	16000	2.54	286	19	9	87
S48	0.997941	1	48.4	1	0	0	0	0	0	0	0	0	0	1	0	0	0	0	226	51	5.8	0	23.9	3.7	3.3	1.9	1.2	35.3	11000	9.7	59000	3.56	85	35	14	46
S49	0.695499	1	19.659	1	0	0	0	0	0	1	0	0	0	1	1	0	0	0	52	28	6.6	11	114.5	10.5	2.7	4.3	1.5	70.2	28900	6.9	33000	0.58	18	27	10	70
S50	0.59633	0	19.223	1	0	0	0	1	0	0	1	0	0	0	0	0	0	0	107	138	9.9	106.7	28.2	5.71	3.2	10.4	0.73	25.8	27800	6.6	48000	0.9	20	35	10	52
S51	0.671407	1	32.323	1	0	0	0	0	0	0	0	1	0	1	0	0	1	0	137	68	11.9	28.7	2062.6	17.87	2.3	8.8	0.63	28.7	13700	13	249000	2.58	449	47	11	65
S52	0.287615	1	15.4	1	0	0	0	0	0	0	0	1	0	0	0	0	0	0	46	94	42.2	42.6	60.9	1	2.2	7.3	1.21	26	12800	10.1	223000	0.5	26	22	5	56
S53	0.325505	0	21.5	1	0	0	0	1	1	0	0	0	0	0	0	0	0	0	106	80	9.8	49	2028.9	3.8	2.9	6.6	100	114.9	100	8.8	44000	2.88	189	40	17	53
S54	0.33287	0	22.189	1	0	0	0	0	0	0	0	1	0	1	1	1	0	0	130	99	23.1	49.9	5315.8	31.66	2.5	4.8	18	21.9	6300	7	171000	7.68	9	31	9	84
S55	0.700675	1	31.992	1	0	0	0	1	0	1	0	1	0	1	1	0	0	0	293	43	0.4	-16	942.7	27.21	1.9	3.1	23	91.8	15700	8.2	214000	3.1	60	38	11	73
S56	0.582022	1	31.616	1	0	0	0	1	0	0	0	0	0	0	1	0	0	1	126	101	19.3	56.5	60.9	18.33	3.4	6.9	0.46	34.7	6600	6.4	71000	1.07	34	27	11	61
S57	0.491765	1	15.06	1	1	0	0	0	0	0	1	0	0	0	0	0	0	0	181	85	2.7	46.1	2164.3	18.14	2.4	4.8	4.24	63.6	8500	11.2	131000	1.22	19	12	9	57
S58	0.676754	1	19.467	1	0	0	0	1	0	0	0	0	0	0	0	0	0	0	98	90	18	52.4	84.3	2.67	3.3	3.1	0.64	18.6	6200	7	325000	0.79	33	30	9	74
S59	0.521724	1	24.841	1	0	0	0	1	0	0	1	0	0	1	0	0	0	1	84	117	37.2	63	361	8.61	2.5	9.9	13.07	59.7	2600	6.8	100000	6.45	13	39	11	86
S60	0.355083	1	20.177	1	0	0	0	1	0	0	0	0	0	0	0	0	0	0	92	93	19.5	55.1	1618.1	8.3	3.8	3.6	null	33.7	16900	8.4	248000	2.29	65	33	13	79
S61	0.588187	1	25.462	1	0	0	0	0	0	0	0	0	0	1	0	0	1	0	249	86	20	16.2	289.1	13.65	2.8	13.8	3.09	164.9	1850	6.8	50000	3.45	5145	43	13	87
S62	0.545905	1	21.545	1	1	0	0	1	0	0	0	0	0	1	0	0	0	0	185	81	3	41	647.9	24.97	2.6	4.8	32.28	43.9	16900	8.5	97000	5.91	123	33	19	48
S63	0.473692	0	24	1	0	0	0	1	0	0	0	0	0	0	0	0	0	0	136	70	8	34.8	278.7	3.69	3.7	7.4	1.9	30.6	15800	8.5	41000	1.8	19	32	13	80
S64	0.508751	1	27.693	1	0	0	0	0	0	0	1	0	0	0	0	0	0	0	152	101	7.2	63.4	84.3	21.96	2.5	16.7	8	51	17900	9.6	26000	4.53	31	25	10	52
S65	0.57833	1	22.039	1	0	0	0	1	0	0	0	0	0	0	0	0	0	0	141	92	16	47.8	1440	13.17	3.1	3.2	3.86	22.2	30200	8.9	154000	1.15	97	28	9	67
S66	0.518649	1	25.69	1	1	0	1	0	1	0	0	0	0	0	0	0	0	0	125	118	17.7	75.3	431.9	18.48	2.4	9.1	0.99	92.8	18900	8.9	74000	2.27	78	18	10	64
S67	0.566988	1	17.294	1	1	0	1	1	0	0	0	0	0	0	0	0	0	0	53	96	26.4	59	769.4	15.11	3.2	6.4	0.11	20.1	10700	11.9	246000	0.78	23	14	14	68
S68	0.635338	1	22.5	1	0	0	0	1	0	0	0	0	0	0	0	0	0	0	79	43	5.7	21.5	3125.6	33.88	3	10.2	4.57	28	29100	8.4	92000	2.89	23	46	12	73
S69	0.525413	1	23.366	1	0	0	0	1	0	0	0	0	0	0	0	0	0	0	61	57	19.8	25	1667.8	13.4	2.9	5.2	3.4	18	17900	8	178000	0.84	9	36	7	67
S70	0.374648	1	15.02	1	0	0	0	0	0	0	0	0	0	1	0	0	1	1	148	127	11.2	86.2	212.3	11.19	2.9	1.8	3.75	50.1	7000	8	104000	5.93	284	23	11	77
S71	0.264851	1	24.61	1	1	0	0	0	0	0	0	1	0	1	0	0	0	0	112	120	24.4	73.2	756.3	12.22	2.5	5.9	0.11	30	10700	10	409000	0.98	119	41	5	50	173.788	161.97
S72	0.279954	0	15.109	1	0	0	0	0	0	0	0	0	1	0	0	0	0	0	21	118	40.2	73.6	36.6	0.14	3.6	10.9	0.08	48.5	500	10.8	66000	1.74	71	35	11	55	2398.02	2277.98
S73	0.525922	1	37.557	1	1	1	0	1	0	0	0	0	0	1	1	0	0	1	79	30	9	5.2	2917.9	36	2.7	20.4	52.53	64.2	25900	13.4	198000	3.63	14	42	14	50
S74	0.582579	1	31.956	1	0	0	1	1	0	0	0	0	0	1	0	0	0	0	230	25	4	-25	1151.6	30.81	3.4	10.2	56.69	71.7	26600	7.7	93000	3.95	35	40	19	63
S75	0.420238	0	20.452	1	0	0	0	0	1	0	0	0	0	1	1	0	1	0	48	69	17.6	41.8	57	5.8	4.2	13.2	0.5	24.8	11800	9.1	175000	2.58	513	26	6	89	64.774	96.21
S76	0.762327	1	22.152	1	1	0	0	1	0	0	0	0	0	0	0	0	0	0	107	116	24.8	69.8	15.1	6.08	2.8	5.2	1.5	66.3	19000	8	352000	2.79	12	45	11	74	88.248	97.88
S77	0.711199	1	29.053	1	0	1	0	0	0	0	1	0	0	1	1	0	1	1	52	9	2	-3.4	57	23.1	2.9	8.6	3.3	40.5	21900	9.6	281000	3.3	22	29	9	62	19.05	44.84
S78	0.614194	0	21.421	1	0	0	0	0	0	0	1	0	0	0	0	0	0	0	135	71	8.2	35.8	936.1	15.9	3.1	1.5	3.03	23.1	300	5.5	54000	0.89	9	32	14	67	61.292	75.96
S79	0.558446	0	17.266	1	0	0	0	0	0	1	0	1	0	0	0	0	0	0	214	121	14.7	63.5	1318.5	36.04	3	7.8	19.82	162	9300	8.2	43000	1.26	29	26	11	59	2091.03	1937.36
S80	0.535222	1	19.713	1	1	0	0	1	0	0	0	0	0	0	0	0	0	0	68	113	17.1	82.3	1443.3	30.9	2.9	6.7	21.1	25.4	300	8	22000	2.53	5	28	13	35	2538.7	2536.94
Control subjects
C1	0.566266	1	29.373		1	0								0	0	0	0	0	138	130	39.3	63.1				7.3			9000	15.2	241000	1.05	22			57	out of range	43.93
C2	0.353002	0	27.86		0	1								0	0	0	0	0	116	169	54.9	90.9				4.4			7200	13.2	189000	0.74	18			70
C3	0.408122	0	34.639		0	0								0	0	0	0	0	131	159	39.8	93				6.1			6800	13.1	249000	0.7	19			47
C4	0.524299	1	25.3604		1	1								0	0	0	0	0	189	81	22	21.2				5.3			6000	15.1	303000	1.32	67			53
C5	0.489446	0	23.8212		0	0								0	0	0	0	0	160	188	47.5	108.5				4.4			10500	12.4	341000	0.68	20			48
C6	0.550613	1	23.773		0	1								0	0	0	0	0	68	138	47.7	76.7				5.2			4800	13.7	193000	1.13	23			62
C7	0.534022	0	24.547		0	0								1	0	0	0	0	194	175	60	76.2				4.8			5600	13.1	243000	0.96	38			76
C8	0.560052	1	28.075		1	1								1	0	0	0	0	110	109	42	45				5.4			6800	13.6	207000	0.95	14			48
C9	0.356803	0	31.882		0	1								1	1	0	0	0	136	192	44.3	120.5				6.4			7900	13.8	259000	0.6	18			69
C10	0.331958	1	40.465		1	0								0	0	0	0	0	160	128	29.9	66.1				7.6			10100	15.4	244000	0.97	120			44
C11	0.482932	0	24.487		0	1								0	0	0	0	0	58	112	26.3	74.1				4.5			4700	13.5	205000	0.68	21			65
C12	0.235655	0	24.93		0	1								1	0	0	0	0	76	155	56.8	83				5.4			7000	13	321000	0.82	11			63
C13	0.387417	0	40.521		0	0								1	1	0	0	0	166	129	36.3	59.5				2.4			10470	13.5	242000	0.48	41			74
C14	0.224066	1	25.29		1	1								0	1	0	0	0	217	153	39.9	69.7				2.9			7600	15.8	277000	1.35	24			52
C15	0.45106	1	26.655		0	0								1	0	0	0	0	175	130	44.3	50.7				5.1			5200	15.3	160000	0.96	18			59
C16	0.427207	1	22.471		1	0								1	0	0	0	0	64	160	45.7	101.5				5.2			6000	13.5	271000	1.23	12			59
C17	0.3949	0	22.86		0	0								0	0	0	0	0	57	111	48.3	51.3				4.3			4800	12.8	195000	0.55	9			39
C18	0.329006	0	29.163		0	1								1	0	0	0	0	119	192	61.6	106.6				4.4			4000	13.2	213000	0.72	12			62
C19	0.427793	1	26.747		0	0								0	0	0	0	0	139	144	33.4	82.8				8			7900	15.1	256000	1.01	15			46
C20	0.272571	1	23.184		0	0								0	0	0	0	0	55	172	70.8	90.2				6.2			7200	15.3	182000	1.1	10			54
C21	0.279998	0	22.113		0	0								0	0	0	0	0	134	194	69.9	97.3				3.9			6000	14.1	176000	0.64	15			62
C22	0.389111	0	25.5		0	1								1	1	0	0	0	153	139	43	65.4				5.5			12100	10.9	200000	0.91	10			70
C23	0.282918	0	23.53		0	0								0	0	0	0	0	72	161	76.1	70.5				3.7			5100	13.3	237000	0.64	10			69
C24	0.427464	1	24.913		0	0								1	0	0	0	0	117	153	36.6	93				null			4600	14.4	187000	0.87	15			64
C25	0.340881	1	28.824		1	1								1	0	0	0	0	162	114	34	47.6				5.3			7600	11.3	273000	0.94	11			63
C26	0.423667	0	24.67		0	0								1	0	0	0	0	75	141	57.6	68.4				6			3800	12.6	194000	0.81	19			81
C27	0.290686	0	27.227		0	0								1	0	0	0	0	135	191	49.9	114.1				4.5			4400	12.6	151000	0.65	22			69
C28	0.261287	0	23.195		0	1								1	1	0	0	0	208	151	37.2	72.2				5.4			4200	14.2	198000	0.8	10			79
C29	0.22563	1	17.367		0	0								0	0	0	0	0	62	161	51.9	96.7				5			8200	13.5	251000	0.72	8			58
C30	0.164906	0	22.446		0	1								1	0	0	0	0	135	149	67.2	54.8				3			5400	12.6	321000	0.67	40			49
C31	0.33596	1	24.769		0	1								1	0	0	0	0	94	151	59.4	72.8				5.4			4900	15	177000	0.99	27			56
C32	0.45227	0	24.83		0	1								1	0	0	0	0	119	154	57.2	73				4.1			8900	12.8	284000	0.39	13			80
C33	0.303285	0	28.508		0	0								0	0	0	0	0	70	200	73.1	112.9				3.9			6000	12.7	228000	0.55	21			65
C34	0.180657	0	21.872		0	0								1	0	0	0	0	47	192	71	111.6				5.2			8700	12.3	227000	0.64	21			69
C35	0.36417	1	20.433		0	0								0	0	1	0	0	47	180	68.2	102.4				3.6			6500	13.3	181000	1.09	13			34
C36	0.324299	0	18.994		0	0								1	0	0	0	0	71	204	79	110.8				1.8			4100	11.1	187000	0.66	14			65
C37	0.374541	0	17.031		0	0								0	0	0	0	0	43	190	93.6	87.8				3.5			4700	13.3	119000	0.58	21			60
C38	0.411666	1	21.01		0	0								1	0	0	0	0	148	122	43	49.4				5.4			3500	11.2	196000	1.09	34			68
C39	0.416213	1	28.056		1	1								1	0	0	0	0	141	147	54.3	64.5				7.5			7500	13.4	192000	0.92	16			43
C40	0.459279	0	19.477		0	0								1	0	0	0	0	60	226	92.5	121.5				4.7			3900	9.6	148000	1.62	11			68
C41	0.28342	1	20.163		0	0								1	0	1	0	1	201	99	35	144				3.8			3400	12.3	103000	2.09	6			85	out of range	18.53
C42	0.332874	1	24.171		0	1								1	0	0	1	1	125	67	36	74				2.5			5800	13.9	153000	0.95	28			75	out of range	37.49
C43	0.289374	1	23.392		1	1								1	1	0	0	1	144	98	53	82.9				6.5			10100	13.2	241000	0.92	14			56	out of range	28.98
C44	0.525165	1	33.479		1	1								1	1	1	0	1	131	209	36	74.2				9.4			9700	10.9	208000	5.95	14			45
C45	0.410307	1	24.918		1	1								0	0	0	0	1	142	74	42	94.5				5.2			8400	14.9	166000	0.85	12			74
C46	0.333933	0	22.884		0	1								1	1	0	0	1	109	78	32	71.7				9.1			5900	10	202000	1.83	9			73
C47	0.191191	1	27.968		0	0								0	1	0	0	1	87	69	43	34.6				5.7			5200	13.1	128000	0.94	17			82
C48	0.200739	1	27.66		0	1								1	0	0	0	1	169	319	26	95.4				6.4			5100	14.1	271000	1.47	25			67
C49	0.265143	1	26.502		0	0								1	0	0	1	1	114	66	53	51				3.5			5400	16	135000	0.81	17			65
C50	0.176535	1	28.147		0	1								1	0	0	1	1	116	31	50	64				5.8			5100	13.8	221000	1.21	15			73
